# Supplementary material for: Screening for an ivermectin slow-release formulation suitable for malaria vector control
Source: Malar J. 2015 Mar 5;14:102. doi: 10.1186/s12936-015-0618-2 (PMC4355127; doi:10.1186/s12936-015-0618-2)
Supplement: Additional file 2: — Vital signs and ECG data. Table with all the vital sign and ECG measurements done as part of the toxicology workup. [file 12936_2015_618_MOESM2_ESM.xlsx]

## Sheet: Supp 1
Dose and formulation	Subject	Mean Blood pressure (mmHg)				Heart rate (bpm)				Respiratory rate (bpm)				Oxygen Saturation (%)				Temperature (ºC)				Corrected QT (miliseconds)
		W 0	W 1	W 12	W 24	W 0	W 1	W 12	W 24	W 0	W 1	W 12	W 24	W 0	W 1	W 12	W 24	W 0	W 1	W 12	W 24	0	1	12	24
1 implant F	1Fa	42	36	48	-	126	133	140	-	60	64	80	-	96	100	98	-	37.8	37	37.8	-	258	265	275	-
	1Fb	59	58	57	-	178	130	152	-	64	60	72	-	99	100	100	-	35.2	37.3	37.3	-	274	310	285	-
	1Fc	61	28	45	-	152	160	167	-	80	40	76	-	100	90	97	-	37.4	37	37.7	-	289	294	310	-
2 implants F	2Fa	77	47	50	-	143	145	120	-	60	64	80	-	98	100	98	-	38.6	37.8	37.7	-	277	270	283	-
	2Fb	48	60	48	-	125	150	162	-	72	64	64	-	100	93	97	-	36.5	37	37.8	-	269	265	307	-
	2Fc	59	25	56	-	132	140	150	-	72	72	84	-	95	100	98	-	36.8	35	37.5	-	269	264	275	-
3 implants F	3Fa	35	48	40	42	160	200	185	189	64	72	88	84	100	99	100	95	36.4	36.5	37	37.9	296	296	308	297
	3Fb	40	27	42	34	170	120	143	132	60	60	68	64	97	100	99	100	35.3	37.3	36.8	38.5	298	286	312	285
	3Fc	70	58	59	49	140	167	145	154	72	68	64	60	100	100	97	100	35.8	37.1	37.7	38.7	290	299	316	295
1 implant M	1Ma	47	61	40	-	190	175	160	-	84	72	80	-	100	95	98	-	38.5	38.5	36.5	-	318	312	303	-
	1Mb	70	46	46	-	117	190	136	-	72	80	88	-	100	91	97	-	35.8	37.8	35.4	-	284	310	316	-
	1Mc	75	37	57	-	134	190	156	-	78	64	80	-	98	97	100	-	35.6	36.5	36.3	-	282	295	303	-
2 implants M	2Ma	68	36	44	-	120	180	170	-	80	60	88	-	93	95	97	-	36	36.7	35.7	-	285	294	312	-
	2Mb	61	46	55	-	180	142	175	-	60	64	64	-	96	95	98	-	36.2	37.3	37.6	-	320	300	310	-
	2Mc	59	65	40	-	180	187	183	-	60	72	100	-	100	90	97	-	38.5	36.8	36.3	-	301	306	311	-
3 implants M	3Ma	36	23	60	45	167	120	157	137	91	60	68	56	91	100	95	99	38.7	37.4	38.5	38.2	320	291	296	287
	3Mb	65	57	57	45	170	170	168	144	72	72	100	56	97	95	100	100	38.8	37.9	37.4	38.2	307	312	306	302
	3Mc	70	26	58	41	180	155	168	150	80	68	68	68	95	94	98	97	38	37.5	37.3	38.1	290	294	290	269
1 implant X	1Xa	81	29	41	-	150	182	151	-	64	72	91	-	98	100	92	-	36.8	39.2	38	-	310	320	315	-
	1Xb	35	55	40	-	140	173	145	-	64	64	64	-	100	96	98	-	36.2	38.2	36.2	-	307	303	300	-
	1Xc	40	55	44	-	144	124	146	-	80	64	88	-	95	95	94	-	37.3	38.7	35.7	-	310	305	295	-
2 implants X	2Xa	30	22	66	48	135	190	160	197	60	80	72	80	92	92	96	95	37.7	37.6	37.8	38.9	306	324	310	310
	2Xb	41	59	50	55	180	140	168	124	84	68	100	84	100	97	100	98	37.7	37.1	38.2	37.6	316	315	303	295
	2Xc	39	44	34	43	140	146	128	178	40	64	60	60	95	100	91	97	36.9	36.3	36.5	38.8	300	293	278	295
3 implants X	3Xa	58	37	50	50	139	101	132	160	84	72	84	92	97	95	100	100	35.7	36.7	36.5	38.7	290	300	288	290
	3Xb	72	53	80	40	150	130	133	145	60	60	60	56	100	100	100	99	36.9	37	38.1	38.7	289	280	285	270
	3Xc	63	59	60	30	156	144	134	170	72	100	80	96	96	100	100	96	38.8	38.2	36.8	39.8	310	308	290	310
control 1	Ctra	64	54	60	-	173	152	148	-	78	68	68	-	94	100	97	-	36.8	38.2	37.8	-	324	302	300	-
control 2	Ctrb	27	52	44	43	126	154	123	127	80	68	100	88	98	95	97	100	36.8	37.6	37.5	37.6	297	303	290	281
controls 3	Ctrc	43	35	40	43	160	148	149	159	60	68	64	64	95	100	98	99	37.9	37.8	37.4	38.2	295	295	293	294
