# Supplementary material for: Screening for an ivermectin slow-release formulation suitable for malaria vector control
Source: Malar J. 2015 Mar 5;14:102. doi: 10.1186/s12936-015-0618-2 (PMC4355127; doi:10.1186/s12936-015-0618-2)
Supplement: Additional file 3: — Biochemistry data. Table with all the biochemistry measurements done as part of the toxicology workup. [file 12936_2015_618_MOESM3_ESM.xlsx]

## Sheet: Supp 2
Dose and formulation	Subject	AST (U/L)			ALT (U/L)			Protein (g/dL)			Urea (mg/dL)			Creatinin (mg/dL)			Sodium (mmol/L)			Potasium (mmol/L)			Glucose (mg/dL)			Cholesterol (mg/dL)			Albumin (g/dL)			Bilirrubin (mg/dL)
		W 0	W 12	W 24	W 0	W 12	W 24	W 0	W 12	W 24	W 0	W 12	W 24	W 0	W 12	W 24	W 0	W 12	W 24	W 0	W 12	W 24	W 0	W 12	W 24	W 0	W 12	W 24	W 0	W 12	W 24	W 0	W 12	W 24
1 implant F	1Fa	17	19	-	16	18	-	5.3	5.7	-	35	33	-	0.66	0.65	-	155	159	-	3.8	3.8	-	119	129	-	31	18	-	5.37	5.44	-	0.09	0.09	-
	1Fb	32	16	-	22	18	-	5.4	5.2	-	39	36	-	0.77	0.85	-	156	160	-	3.5	3.6	-	120	153	-	25	23	-	4.95	4.7	-	0.11	0.06	-
	1Fc	13	12	-	12	23	-	5.4	5.3	-	33	34	-	0.66	0.8	-	156	155	-	4.3	3.9	-	132	144	-	22	16	-	5.13	5.21	-	0.07	0.08	-
2 implants F	2Fa	30	22	-	16	23	-	5.5	5.2	-	39	39	-	0.73	0.72	-	167	158	-	3.9	3.8	-	129	137	-	29	22	-	5.06	4.97	-	0.13	0.09	-
	2Fb	12	8	-	15	16	-	5.1	5.6	-	39	31	-	0.68	0.72	-	154	156	-	3.6	4.2	-	139	138	-	19	28	-	5.16	5.55	-	0.09	-	-
	2Fc	20	9	-	15	20	-	5.4	5.2	-	35	37	-	0.6	0.81	-	151	158	-	4.8	4.3	-	124	168	-	35	18	-	5.48	5.13	-	0.12	0.1	-
3 implants F	3Fa	23	16	24	22	22	35	5.6	5.4	5.5	39	32	31	0.68	0.73	0.76	149	156	159	3.9	3.9	3.1	142	146	149	38	23	19	5.75	5.42	6.39	0.07	0.09	0.06
	3Fb	20	15	26	22	20	32	5.5	5.4	5.3	42	37	31	0.6	0.71	0.7	158	158	158	4.6	4.7	3.6	141	155	123	32	18	16	5.59	5.37	7.13	0.06	0.1	0.12
	3Fc	21	14	22	19	18	25	5.5	5,5	5.3	39	34	34	0.73	0.85	0.86	149	150	155	4.2	4.4	3.8	178	202	132	26	28	24	5.54	5.55	6.7	0.07	0.01	0.04
1 implant M	1Ma	24	19	-	16	29	-	5.7	5.7	-	36	33	-	0.61	0.79	-	160	154	-	3.2	3.2	-	144	194	-	25	17	-	5.43	5.47	-	0.06	0.1	-
	1Mb	19	15	-	30	36	-	5.5	5.5	-	38	34	-	0.61	0.63	-	155	160	-	3.5	3.3	-	167	164	-	33	29	-	5.59	5.13	-	0.06	0.05	-
	1Mc	20	18	-	17	21	-	5.1	5.6	-	39	37	-	0.8	0.8	-	148	161	-	2.9	4.1	-	181	139	-	14	14	-	5.88	5.2	-	0.04	0.07	-
2 implants M	2Ma	15	13	-	21	21	-	5.5	5.4	-	37	29	-	0.67	0.75	-	158	161	-	3.9	3.6	-	143	135	-	25	16	-	5.28	4.91	-	0.11	0.07	-
	2Mb	23	37	-	13	36	-	5.7	5.6	-	40	33	-	0.76	0.74	-	153	160	-	3.3	3.7	-	150	142	-	19	16	-	5.07	4.85	-	0.12	0.07	-
	2Mc	19	46	-	21	30	-	5.2	5.6	-	37	28	-	0.65	1.01	-	157	149	-	3.6	3.4	-	167	141	-	26	23	-	4.79	4.65	-	0.08	0.09	-
3 implants M	3Ma	13	25	23	21	44	50	5.2	5.9	5.4	34	32	32	0.63	0.71	0.75	157	160	159	4.5	4	3.5	135	126	111	34	27	29	5.51	5.28	6.53	0.08	0.1	0.15
	3Mb	15	20	16	17	26	35	5.3	5.4	5.3	37	31	36	0.74	0.82	0.9	162	155	165	4.6	4	4.1	150	150	152	43	28	27	5.28	5.18	5.73	0.12	0.05	0.13
	3Mc	12	21	19	15	26	31	5.1	5.5	5.1	38	36	33	0.56	0.68	0.66	152	105	152	3.4	3.7	3	144	107		15	11	-	5.51	3.68	-	0.06	0.09	-
1 implant X	1Xa	12	28	-	18	47	-	5	5.9	-	32	36	-	0.56	0.73	-	156	169	-	3.9	3.7	-	173	160	-	22	15	-	4.97	5.11	-	0.12	0.05	-
	1Xb	18	21	-	27	38	-	5.7	6.2	-	44	44	-	0.72	0.87	-	169	176	-	5.3	4.5	-	125	137	-	24	21	-	5.16	5.28	-	0.13	0.09	-
	1Xc	11	19	-	19	16	-	5.5	5.3	-	38	37	-	0.67	0.83	-	163	158	-	3.9	3.5	-	150	113	-	15	14	-	4.91	4.77	-	0.08	0.09	-
2 implants X	2Xa	15	18	21	21	26	40	5.1	5.3	5.6	40	41	34	0.59	0.72	0.68	156	155	156	3.3	3.5	3	177	237	140	47	46	29	5.34	5.11	6.21	0.07	-	0.12
	2Xb	17	35	19	19	41	33	5.2	6.3	5.2	37	41	35	0.63	1.02	0.83	156	174	154	4	4.1	3.7	175	223	188	28	19	29	5.21	4.89	6.1	0.06	0.03	0.04
	2Xc	12	15	27	18	24	44	5.4	5.3	5.5	43	36	33	0.74	0.85	0.97	161	163	167	3.9	3.9	3.9	158	125	166	21	19	24	5.37	5.01	6.01	0.11	0.09	0.07
3 implants X	3Xa	17	19	18	18	27	34	5.6	5.7	5.4	46	37	37	0.74	0.79	0.76	159	155	101	4.2	3.4	3.5	171	157	154	32	22	24	5.52	5.42	6.11	0.1	0.08	0.08
	3Xb	27	16	16	30	25	28	7.2	5.3	5	55	33	30	0.87	0.75	0.7	192	162	154	6	3.7	3.7	150	127	129	46	24	27	5.12	4.68	7.16	0.14	0.07	0.07
	3Xc	15	14	24	15	15	21	5.6	5.5	5.7	40	38	25	0.74	0.89	0.85	151	160	157	4.6	3.9	3.5	201	169	189	70	33	21	5.34	4.9	5.67	0.01	0.03	0.09
1 control	Ctra	10	9	-	18	19	-	5.5	5.7	-	36	33	-	0.92	0.76	-	154	155	-	3.4	3.8	-	142	147	-	39	27	-	5.62	5.8	-	0.05	0.08	-
2 controls	Ctrb	16	19	44	24	35	55	5.5	5.4	5.4	47	34	38	0.72	0.73	0.86	158	153	157	4.2	3.5	3.1	185	159	222	41	33	20	5.27	5.21	5.65	0.11	-	0.06
3 controls	Ctrc	19	22	26	22	37	43	5	5.1	4.7	36	38	29	0.71	0.72	0.77	158	165	156	4.2	3.8	3.6	176	148	166	36	25	30	5.14	4.87	5.63	0.08	0.07	0.03
